# Supplementary material for: Modulation of post-stroke degenerative and regenerative processes and subacute protection by site-targeted inhibition of the alternative pathway of complement
Source: J Neuroinflammation. 2015 Dec 30;12:247. doi: 10.1186/s12974-015-0464-8 (PMC4696299; doi:10.1186/s12974-015-0464-8)
Supplement: Additional file 1: — List of 248 genes and results of Nanostring mRNA expression analysis comparing wild-type control to CR2-fH-treated mice. [file 12974_2015_464_MOESM1_ESM.xlsx]

## Sheet: Final
Additional File 1. List of Genes and Results of Nanostring mRNA Expression Analysis
Gene Name	WT				CR2-fH				P-value	Fold Change	Sig?
	#1	#2	#3	#4	#1	#2	#3	#4
Activin AB	15	21	18	17	23	18	14	23	0.512166	1.1
Activin RIIA (Acvr2a)	4532	3188	3254	3707	2582	3231	2603	2713	0.0421074	0.76	*
ADAM17	1344	1035	945	1258	582	1172	652	1120	0.19249	0.77
ALK-1	477	355	309	406	198	405	216	290	0.11394	0.72
ALK-2 (Acvr 1)	1516	1196	1083	1441	664	1309	671	1139	0.109246	0.72
ALK-3 (BMR1A)	6562	5164	4297	5043	2957	5066	2508	3373	0.05	0.66
ALK-4 (Acvr 1B)	11145	7999	7247	8858	4306	7982	3985	4716	0.0292373	0.6	*
ALK-5 (TGFbR I)	2123	1725	1495	1918	1161	1917	1083	1357	0.108353	0.76
ALK-6 (BMPR1B)	2021	1472	1267	1524	833	1499	757	1056	0.0599239	0.66
ALK-7 (Acvr1C)	1329	1141	1180	1170	799	1100	876	855	0.00906234	0.75	*
Alpl	242	230	240	232	97	275	123	233	0.254643	0.77
AMH	8	7	2	2	6	12	3	5	0.512166	1.37
APRIL	171	179	131	135	64	159	108	82	0.0791175	0.67
Arg-1	23	32	16	29	13	26	11	15	0.122587	0.65
Arginase	254	171	196	253	122	203	83	110	0.0364375	0.59	*
a-SMA	306	277	258	262	137	237	220	230	0.0348312	0.75	*
atf4	12192	9840	8498	11075	4689	9848	4837	7288	0.0423594	0.64	*
axin2	1305	1104	954	1021	714	1055	754	744	0.0446232	0.75	*
Bad	898	707	592	822	399	739	362	599	0.0833841	0.7
BAMBI	353	275	240	252	223	282	119	126	0.0960842	0.67
Bax	1838	1404	1314	1620	815	1405	758	1087	0.0313978	0.66	*
Bcl2	389	329	284	306	191	360	181	357	0.355781	0.83
Bcl2l1	3708	2628	2204	3277	1871	2837	1414	2157	0.0957174	0.7
Bcl2l11	501	366	318	432	295	390	248	251	0.0816239	0.73
Bcl6	968	742	656	957	722	841	415	808	0.322793	0.84
Bglap	99	41	36	96	101	123	58	112	0.219039	1.45
Bmp-1	2336	1824	1411	2320	1148	1879	956	1435	0.0842008	0.69
Bmp2	529	392	385	493	212	373	175	284	0.0158025	0.58	*
bmp4	530	393	351	467	232	417	221	335	0.0703945	0.69
BMPR-II	6324	4721	4252	4549	2365	4814	2318	4119	0.0936333	0.69
C1qa	3459	2695	2169	2389	4103	3831	2997	3090	0.079528	1.31
C1qb	5974	4567	3786	4309	6973	6670	5300	6155	0.0346056	1.35	*
C3ar1	471	341	263	383	730	480	397	403	0.17348	1.38
C5ar1	125	98	69	95	154	147	83	88	0.372416	1.22
Calcr	153	106	104	121	88	104	87	82	0.05	0.75
CCL2	130	57	46	98	111	103	74	81	0.670144	1.11
CCR5	169	139	131	145	72	181	124	175	0.774817	0.95
Cd 44	767	536	425	548	409	639	351	519	0.385876	0.84
Cd 47	14711	11342	10375	14686	5954	11415	5891	6212	0.0217539	0.58	*
Cd 9	4694	3879	3076	4336	3000	4431	2709	3130	0.237305	0.83
CD105 (Endoglin)	656	579	473	589	327	587	292	542	0.151663	0.76
CD109	233	143	150	228	165	196	103	155	0.318945	0.82
CD11b	978	711	564	884	419	799	614	480	0.149022	0.74
CD16	496	382	285	347	431	544	346	413	0.389945	1.15
CD163	131	69	45	75	93	64	39	56	0.457325	0.79
CD206	376	279	266	270	199	305	156	200	0.0910045	0.72
CD32	794	570	437	743	720	790	579	652	0.617334	1.08
CD40lg	14	13	17	15	12	15	12	12	0.128937	0.86
CD46	15	15	15	15	20	17	10	18	0.586316	1.08
CD55	565	458	400	459	283	466	253	459	0.162641	0.78
CD56 (NCAM)	8030	17615	8555	10904	24298	17923	15504	17215	0.0434494	1.66	*
CD59	1445	1163	849	1395	598	1068	673	1097	0.108992	0.71
CD86	202	112	116	116	138	171	134	155	0.599287	1.1
Cdh1	311	247	215	216	156	267	150	199	0.173491	0.78
CEBPb	1306	927	867	1258	706	1071	540	972	0.157467	0.75
C-fos	353	1295	1193	679	601	1295	503	719	0.735298	0.89
Chordin	643	493	439	547	318	541	251	408	0.0952185	0.72
col10a1	28	33	31	33	37	58	70	38	0.0532193	1.62
Col1a1	1059	1128	1164	1064	572	1318	821	1150	0.443237	0.87
Col1A2	606	456	400	564	309	517	259	395	0.113894	0.73
col2a1	116	85	97	96	42	108	63	64	0.104386	0.7
Cpt1a	2375	1677	1327	2165	912	1744	881	1616	0.118764	0.68
Crim1	3913	2899	2630	3437	1589	2926	1578	2468	0.05	0.66
CSF1	1560	1060	962	1423	803	1236	667	912	0.113843	0.72
CSF2	16	11	10	14	13	14	13	14	0.613114	1.06
CSF3	16	13	12	14	23	18	15	17	0.0560144	1.33
Ctla4	37	23	12	35	29	22	15	28	0.642104	0.88
Ctnnb1	30952	24249	21319	25605	15277	24294	17173	19874	0.05	0.75
Ctsk	181	148	120	163	111	156	74	114	0.112958	0.74
CXCL1	32	17	9	19	19	25	9	9	0.566815	0.81
CXCL10	73	79	34	57	97	91	114	101	0.0116334	1.66	*
CxCl11	24	29	16	18	14	22	15	20	0.300348	0.82
CXCL13	23	13	16	13	23	21	15	23	0.20953	1.26
CXCL2	6	9	6	7	7	8	6	8	0.779559	1.04
CXCL9	21	14	16	20	14	19	10	11	0.154584	0.76
CXCR5	15	6	13	15	8	16	4	5	0.291359	0.67
Dcstamp	37	24	25	35	28	39	19	24	0.629628	0.91
Decorin	5161	4291	3305	4365	2282	4009	2169	3030	0.05	0.67
Dermatopontin	138	62	37	58	34	67	24	27	0.190372	0.52
dkk1	22	20	17	20	27	28	8	27	0.598432	1.14
DMP-1	383	238	226	321	183	276	160	160	0.0796327	0.67
dspp	23	17	22	22	21	18	4	11	0.112143	0.64
EGF	218	158	120	192	85	125	61	67	0.0143714	0.49	*
Eif4a2	123822	90178	78287	97304	45735	88437	43976	86689	0.0934982	0.68
Elastase (ELANE)	13	19	14	14	17	20	8	19	0.75454	1.07
Emr1(F4/80)	391	336	338	376	372	390	329	341	0.912511	0.99
EOMES	173	164	72	147	231	280	97	241	0.162353	1.53
Erbin	9699	7377	6195	6761	3907	7198	3711	3777	0.05	0.62
Ets1	826	669	596	782	368	800	401	609	0.17626	0.76
Factor B	23	24	16	16	12	26	16	20	0.746601	0.94
Fgf2	308	202	181	306	123	205	103	194	0.0694172	0.63
fgf23	160	112	95	152	70	132	60	129	0.241492	0.75
fgf4	26	33	30	33	48	31	26	39	0.321478	1.18
fgf8	18	11	16	12	17	10	8	10	0.288034	0.79
Fizz1	45	37	35	41	37	30	30	29	0.0323676	0.8	*
FKBP51	1087	584	573	711	1222	673	328	899	0.857893	1.06
FLT3L	225	183	182	194	82	203	100	171	0.110044	0.71
Follistatin	103	69	82	69	41	82	37	50	0.0724166	0.65
foxo1	1839	1311	1229	1706	755	1281	681	701	0.0178287	0.56	*
FoxP3	11	9	14	13	14	13	16	14	0.097538	1.21
Fstl3	37	36	26	32	23	22	33	20	0.0745133	0.75
Fstl4	1792	1343	1268	1287	746	1348	718	1087	0.0611997	0.69
Furin (PACE)	2816	2257	1924	2464	1657	2457	1217	1876	0.127233	0.76
G6pd2	1576	1199	972	976	771	1317	684	719	0.185429	0.74
gata3	273	150	146	204	95	171	102	164	0.14347	0.69
GDF1	1242	948	934	953	493	1028	517	632	0.0509038	0.65
GDF15 (MIC-1)	19	12	16	17	20	15	17	15	0.704853	1.05
GDF2 (BMP9)	19	21	18	18	18	20	18	20	1	1
GDF3 (Vgr-2)	13	13	6	11	16	16	7	9	0.678262	1.12
GDNFR alpha-2	3283	2659	2545	3033	1394	2758	2356	1667	0.0570037	0.71
GDNFR alpha-3	17	13	17	13	16	20	16	16	0.238333	1.13
GFR alpha-1	2104	1546	1453	1456	772	1466	802	1310	0.0576223	0.66
Gfra4	5680	3963	3923	5117	1869	4092	3052	3528	0.0541065	0.67
gli1	277	198	116	243	132	162	59	86	0.0558675	0.53
GP49A	98	49	36	85	88	99	53	85	0.450526	1.21
Gprasp1	23263	18520	16925	22209	13985	18546	13768	13987	0.034559	0.75	*
Gprasp2	11012	7955	7070	10025	4207	7934	3969	7464	0.0653935	0.65
Gr1	19	11	12	16	9	9	8	8	0.0184335	0.59	*
Gremlin	211	133	134	169	109	146	70	105	0.0653774	0.66
GusB	624	490	393	584	656	681	472	607	0.286768	1.16
GzmB	10	8	12	12	10	14	9	10	0.870098	1.02
HAVCR2	137	108	93	104	128	124	93	97	1	1
Hk2	238	225	185	219	218	267	187	189	0.947391	0.99
Hmgb1	10972	7798	6987	9068	3809	6697	3840	6605	0.0269529	0.6	*
Hmox1	556	330	271	425	281	561	222	306	0.605888	0.87
Ibsp	24	28	27	24	21	28	16	25	0.28908	0.87
IFNG	9	13	5	13	18	18	5	9	0.534698	1.25
Ift122	3002	2236	1961	2180	1160	2153	1189	2182	0.115026	0.71
Ift139	1275	966	852	1168	705	904	721	845	0.0444802	0.75	*
Ift140	2088	1453	1328	1434	836	1413	754	1404	0.104648	0.7
Ift172	2399	1847	1534	1790	959	1777	923	1407	0.0612735	0.67
Ift88	769	607	473	718	332	550	283	533	0.0617551	0.66
Igsf1	243	183	169	215	104	173	180	121	0.0602553	0.71
ihh	23	20	19	20	23	23	20	20	0.445416	1.05
IL-10	16	11	11	14	11	10	8	11	0.0781407	0.77
IL-12a	141	115	130	122	80	152	72	102	0.224547	0.8
IL-13	21	20	26	24	17	14	12	17	0.00565059	0.66	*
IL-15	119	99	112	102	67	113	53	53	0.0503388	0.66
IL-15Ra	177	100	125	138	83	122	63	112	0.105261	0.7
IL-17a	18	8	13	17	13	18	10	10	0.686981	0.91
IL18r1	38	35	24	35	17	38	19	32	0.315596	0.8
IL-1B	52	29	28	34	27	38	18	25	0.254475	0.76
IL1RL1	51	31	25	50	19	22	23	23	0.039603	0.55	*
IL-2	7	10	5	9	10	6	9	6	1	1
IL-21r	127	112	100	115	111	130	87	98	0.540087	0.94
IL2ra	24	22	15	19	6	15	6	11	0.011588	0.48	*
IL-2RB	48	42	35	35	37	68	26	52	0.573261	1.14
IL-2Rg	60	39	36	42	37	59	34	56	0.7972	1.05
IL-4	15	9	14	9	12	13	12	12	0.768055	1.04
IL-4Ralpha	582	420	370	393	326	477	266	406	0.317828	0.84
IL-6	29	24	19	28	15	23	16	20	0.0683264	0.74
IL-7	32	28	37	29	29	30	30	29	0.365026	0.94
IL-7Ra	59	31	41	47	31	36	35	36	0.145067	0.78
IL9R	11	9	14	11	6	12	4	12	0.277858	0.76
iNOS	63	76	82	71	80	78	42	46	0.332535	0.84
Irf-5	295	204	184	274	242	282	192	237	0.976456	1
Lag3	460	387	346	357	321	492	382	447	0.630314	1.06
Ldha	22153	16839	15883	18122	7708	17097	8576	14032	0.0510358	0.65
Lef1	1047	854	883	963	367	964	434	890	0.137538	0.71
Lefty	259	226	187	192	105	215	98	160	0.0669543	0.67
lilrb4	129	79	148	86	215	165	120	195	0.0546064	1.57
LRRC32	151	119	86	151	62	87	59	78	0.0170347	0.56	*
MCP-1	310	227	154	206	287	240	274	256	0.284364	1.18
MIS RII (Amhr2)	129	126	101	107	98	104	69	78	0.038103	0.75	*
Mmp1	17	10	7	13	19	12	10	15	0.466943	1.19
MMP2	252	199	180	221	143	148	150	182	0.0183451	0.73	*
MMP9	116	81	50	79	39	54	38	40	0.0327106	0.52	*
msx1	133	116	122	116	97	122	82	102	0.0621722	0.83
Msx2	198	156	84	149	91	174	70	151	0.485619	0.83
MT1-MMP (MMP14)	720	641	565	629	440	728	332	386	0.125016	0.74
MT3-MMP (MMP16)	2248	1543	1406	2081	734	1430	770	792	0.0150155	0.51	*
Nanog	30	29	28	28	22	26	28	27	0.0757551	0.9
ND4	4980	3631	3545	4321	2906	3832	2794	2798	0.0481766	0.75	*
Nfatc1	215	142	109	210	124	177	89	149	0.326261	0.8
Nfkb	1487	1115	989	1096	694	1276	628	932	0.163922	0.75
NGF	100	210	100	128	235	204	179	219	0.0399839	1.56	*
Nicalin	2298	1646	1544	1701	914	1716	854	1329	0.0648415	0.67
Noggin	457	361	354	409	269	359	277	287	0.0217959	0.75	*
Nox1	29	12	21	28	12	17	11	16	0.0890246	0.62
Oaz1	26313	20349	17967	22352	10207	20871	10269	15605	0.0517471	0.65
Ocstamp	22	23	14	14	9	17	11	9	0.072723	0.63
Pcx	3198	2491	2121	2886	1217	2394	1198	2232	0.0611131	0.66
Pdcd1	43	22	15	33	12	27	18	21	0.251899	0.69
PDGFA	3777	2924	2669	2812	1354	2959	1456	2215	0.0582793	0.66
Pdlim7	5677	4394	3956	4297	2525	4682	2318	2870	0.0653902	0.68
Pfkl	9230	6929	6624	7135	3631	7032	3499	6001	0.0609428	0.67
PGAM1	12652	9617	8432	9018	4921	9830	4857	8438	0.112393	0.71
Pgd	1498	1117	924	1215	790	1172	670	1067	0.166043	0.78
PGE2	2311	1808	1650	1906	870	1877	973	1041	0.0362043	0.62	*
Pilrb1	20	18	15	15	18	25	10	24	0.561294	1.13
Plasmin (Plasminogen)	46	30	22	42	32	42	16	33	0.601736	0.88
POSTN	297	202	166	254	187	250	122	131	0.214664	0.75
Pou5f1	19	20	15	16	17	19	17	17	1	1
PPARB	170	152	128	163	94	147	74	81	0.0284909	0.65	*
Ppargc1a	5551	4019	3441	3946	2274	3839	1890	3202	0.0641361	0.66
Prdm1	64	36	40	48	35	58	31	40	0.511149	0.87
Prf1	21	24	21	22	27	22	14	25	1	1
ptch1	1590	1290	986	1200	725	1306	585	827	0.0893788	0.68
Ptgs2	829	658	636	685	283	627	283	515	0.0292789	0.61	*
Pth1r	659	491	464	518	274	516	273	435	0.0776593	0.7
pthlh	162	121	117	123	68	134	48	110	0.115853	0.69
PTPRC	304	199	153	184	185	263	187	185	0.899739	0.98
RGM-A	1675	1294	1159	1482	784	1364	660	1157	0.0831496	0.71
RGM-B	9971	7234	6334	7830	3748	7035	3531	6547	0.0709768	0.67
RGM-C	63	56	49	52	35	52	32	45	0.0439648	0.75	*
Rorc	565	425	281	304	304	421	208	316	0.338887	0.79
Runx2	830	625	610	760	396	647	340	578	0.0538309	0.69
SCF	6531	5238	4226	4704	2581	5210	2705	4103	0.104524	0.71
SDF-1	3320	2993	2798	2967	1458	3260	1704	1538	0.0579275	0.66
serpinb9	441	282	219	400	150	307	159	249	0.110386	0.64
Shh	547	406	392	396	228	442	216	347	0.0995726	0.71
Slc2a1	3303	2202	1831	1858	1848	2413	1157	2202	0.407182	0.83
Slc2a4	183	124	106	180	108	125	74	119	0.114606	0.72
smad 3	3726	2774	2505	3674	1547	3029	1483	1757	0.043942	0.62	*
SOCS1	127	136	113	131	96	127	86	89	0.0425868	0.79	*
SOST	29	37	33	31	16	40	20	22	0.201839	0.75
Sox9	3464	2978	2321	3180	1472	2846	1443	2000	0.0428129	0.65	*
Sp7	101	94	64	66	83	91	46	52	0.400729	0.84
Sparc	7212	5056	4291	4532	4521	6341	2880	4258	0.457941	0.85
Sphk1	282	196	190	265	139	250	117	228	0.262718	0.79
SPON-1	3692	2636	2411	3375	1587	2652	1339	2418	0.0570564	0.66
Spp1	5324	4813	3032	5161	6845	8237	3648	8172	0.123691	1.47
sprouty2	2058	1818	1501	1582	902	1842	913	1610	0.170582	0.76
sprouty4	1084	976	930	939	651	1253	594	971	0.491626	0.88
Stat1	1803	1524	1240	1724	994	1577	989	1112	0.0741739	0.74
Stk36	114	119	64	94	56	103	58	66	0.155217	0.72
Tbx21	11	11	4	7	16	10	4	9	0.63411	1.18
Tceb1	9568	7565	6855	7272	4006	7670	3920	6229	0.0741011	0.7
Tcf7	301	260	213	216	125	245	131	243	0.170039	0.75
Tdgf1 (Cripto)	208	135	87	158	74	149	94	105	0.212147	0.72
TFAM	3061	2422	2102	2405	1198	2285	1180	1528	0.02744	0.62	*
TGFb R II	1327	994	807	1263	868	1223	730	1215	0.627204	0.92
TGF-B1	520	396	316	514	345	563	327	466	0.884285	0.97
TGF-beta 2	547	441	375	457	269	388	238	304	0.0177871	0.66	*
TGF-beta 3	1107	923	798	991	599	1026	524	861	0.179291	0.79
TGFBRIII	1273	816	758	1007	565	874	392	665	0.0691307	0.65
TNF	21	20	14	18	21	27	11	15	0.950037	1.01
Tnfrsf11a	613	458	388	404	300	444	255	434	0.175343	0.77
Tnfrsf11b	143	148	99	138	75	153	60	139	0.362357	0.81
TNFRSF4	116	81	78	100	58	91	45	83	0.128635	0.74
Tnfsf11	25	13	20	18	26	12	9	9	0.334069	0.74
Tnfsf13b	102	66	63	67	73	76	48	73	0.558097	0.91
Tubb4a	24382	19339	17011	22036	8631	19370	9614	15155	0.05	0.64
VEGF	1352	1564	2498	2103	3495	3093	2867	2923	0.00632419	1.65	*
VHL	1181	927	863	946	454	930	460	880	0.0891424	0.7
wnt5a	1338	1082	879	920	592	969	484	813	0.0647813	0.68
wnt7a	709	690	518	692	322	672	325	640	0.176831	0.75
Ym1	70	47	29	62	115	60	35	99	0.260537	1.49
